# Supplementary material for: Protective Role of Multiple Essential Minerals Against Cadmium-Related Cognitive Decline in Middle-Aged and Older Adults: A Prospective Study
Source: Nutrients. 2025 Sep 9;17(18):2910. doi: 10.3390/nu17182910 (PMC12473016; doi:10.3390/nu17182910)
Supplement: Supplementary file 1 [file nutrients-17-02910-s001.zip]

Archive with 1 entries (1 files):
- nutrients-3809729-supplementary.pdf
